# Supplementary material for: Tipping Growth Inhibition into Apoptosis by Combining Treatment with MDM2 and WIP1 Inhibitors in p53WT Uterine Leiomyosarcoma
Source: Cancers (Basel). 2021 Dec 21;14(1):14. doi: 10.3390/cancers14010014 (PMC8750798; doi:10.3390/cancers14010014)
Supplement: Supplementary file 1 [file cancers-14-00014-s001.zip]

Archive with 1 entries (1 files):
- cancers-1466336-supplementary.pdf
